# Supplementary material for: Diversity and Genomic Characterization of a Novel Parvarchaeota Family in Acid Mine Drainage Sediments
Source: Front Microbiol. 2020 Dec 21;11:612257. doi: 10.3389/fmicb.2020.612257 (PMC7779479; doi:10.3389/fmicb.2020.612257)
Supplement: Supplementary file 1 [file Data_Sheet_1.xlsx]

## Sheet: All_bin_54_single_copy_gene
Supplementary Table S1: The occurrences of 54 archaeal conserved single copy genes in MAGs of Parvarchaeota
single copy genes(SCGs)	MAS2_bins.147	TL1-5_bins.178	MAS1_bins.189	FK_bins.410	MAS3_bins.60
K02863	1	1	1	1	1
K01883	1	0	1	1	0
K02867	1	1	1	1	1
K01866	1	1	1	1	1
K01887	1	1	1	1	1
K01872	1	1	1	1	1
K01868	0	1	0	1	1
K01870	1	1	1	1	2
K01874	2	1	1	1	2
K02961	1	1	1	1	1
K02874	1	1	1	1	1
K02895	1	1	1	1	1
K02931	1	1	1	1	1
K02994	1	1	1	1	1
K02933	1	1	1	1	1
K02881	1	1	1	1	1
K02988	1	1	1	1	1
K03076	1	1	1	1	1
K02946	1	1	1	1	1
K01265	1	1	0	0	1
K01881	1	0	1	1	1
K01869	1	1	2	1	2
K01875	1	1	1	1	1
K01876	1	1	1	2	1
K01885	1	0	0	0	0
K02886	1	1	1	1	1
K02965	1	1	1	1	1
K02890	1	1	1	1	1
K02982	1	1	1	1	1
K01890	1	1	0	2	1
K01889	1	2	0	1	1
K02992	1	1	0	1	1
K02950	1	1	0	1	1
K04567	1	1	1	1	1
K01892	1	0	1	1	1
K02956	0	0	1	1	1
K01867	0	0	0	0	1
K02948	0	1	1	1	0
K02986	0	1	1	1	0
K02952	0	1	1	1	0
K02996	0	1	1	1	1
K02871	0	1	1	1	1
K03470	0	1	0	1	1
K02967	0	1	0	1	1
K01873	0	1	0	1	1
K02906	0	1	0	1	0
Occurrence	34	40	34	43	40
Completeness (%)	62.96	74.07	62.96	79.63	74.07

## Sheet: KEGG
Supplementary Table S2: The number of KEGG Orthology detected in newly recovered Parchaeota MAGs
KO ID	gene name	annotation	EC number	MAS2_bins.147	TL1-5_bins.78	MAS1_bins.189	FK_bins.410	MAS3_bins.60
K00012	UGDH, ugd	UDPglucose 6-dehydrogenase	EC:1.1.1.22	0	1	0	0	0
K00027	ME2, sfcA, maeA	malate dehydrogenase (oxaloacetate-decarboxylating)	EC:1.1.1.38	1	0	0	0	2
K00067	rfbD, rmlD	dTDP-4-dehydrorhamnose reductase	EC:1.1.1.133	0	0	0	0	1
K00088	IMPDH, guaB	IMP dehydrogenase	EC:1.1.1.205	0	0	1	3	1
K00100	bdhAB	butanol dehydrogenase	EC:1.1.1.-	0	0	0	1	0
K00111	glpA, glpD	glycerol-3-phosphate dehydrogenase	EC:1.1.5.3	1	1	1	1	1
K00174	korA, oorA, oforA	2-oxoglutarate/2-oxoacid ferredoxin oxidoreductase subunit alpha	EC:1.2.7.3 1.2.7.11	1	1	1	1	1
K00175	korB, oorB, oforB	2-oxoglutarate/2-oxoacid ferredoxin oxidoreductase subunit beta	EC:1.2.7.3 1.2.7.11	1	1	1	1	1
K00331	nuoB	NADH-quinone oxidoreductase subunit B	EC:7.1.1.2	1	1	1	1	0
K00332	nuoC	NADH-quinone oxidoreductase subunit C	EC:7.1.1.2	0	1	1	1	0
K00333	nuoD	NADH-quinone oxidoreductase subunit D	EC:7.1.1.2	0	1	1	1	0
K00337	nuoH	NADH-quinone oxidoreductase subunit H	EC:7.1.1.2	0	1	1	2	0
K00338	nuoI	NADH-quinone oxidoreductase subunit I	EC:7.1.1.2	0	1	1	1	0
K00340	nuoK	NADH-quinone oxidoreductase subunit K	EC:7.1.1.2	1	0	1	1	1
K00341	nuoL	NADH-quinone oxidoreductase subunit L	EC:7.1.1.2	1	0	1	1	1
K00342	nuoM	NADH-quinone oxidoreductase subunit M	EC:7.1.1.2	1	0	1	1	1
K00343	nuoN	NADH-quinone oxidoreductase subunit N	EC:7.1.1.2	1	1	1	1	1
K00384	trxB, TRR	thioredoxin reductase (NADPH)	EC:1.8.1.9	1	1	1	2	1
K00390	cysH	phosphoadenosine phosphosulfate reductase	EC:1.8.4.8 1.8.4.10	0	0	0	0	1
K00412	CYTB, petB	ubiquinol-cytochrome c reductase cytochrome b subunit		1	0	1	0	1
K00520	merA	mercuric reductase	EC:1.16.1.1	0	1	0	0	0
K00525	nrdA, nrdE	ribonucleoside-diphosphate reductase alpha chain	EC:1.17.4.1	0	1	0	1	1
K00567	ogt, MGMT	methylated-DNA-[protein]-cysteine S-methyltransferase	[EC:2.1.1.63]	1	0	1	0	1
K00586	DPH5	diphthine methyl ester synthase	EC:2.1.1.314	0	0	0	1	0
K00693	GYS	glycogen synthase	EC:2.4.1.11	1	1	1	1	1
K00721	DPM1	dolichol-phosphate mannosyltransferase	EC:2.4.1.83	1	1	1	1	1
K00784	rnz	ribonuclease Z	EC:3.1.26.11	1	1	1	0	2
K00789	metK	S-adenosylmethionine synthetase	EC:2.5.1.6	1	1	1	1	1
K00797	speE, SRM	spermidine synthase	EC:2.5.1.16	1	1	1	1	1
K00798	MMAB, pduO	cob(I)alamin adenosyltransferase	EC:2.5.1.17	0	0	0	1	0
K00809	DHPS, dys	deoxyhypusine synthase	EC:2.5.1.46	0	1	1	1	1
K00820	glmS, GFPT	glucosamine---fructose-6-phosphate aminotransferase (isomerizing)	EC:2.6.1.16	1	2	1	1	1
K00845	glk	glucokinase	EC:2.7.1.2	1	0	1	1	1
K00864	glpK, GK	glycerol kinase	EC:2.7.1.30	0	1	1	1	1
K00873	PK, pyk	pyruvate kinase	EC:2.7.1.40	0	1	0	1	1
K00940	ndk, NME	nucleoside-diphosphate kinase	EC:2.7.4.6	0	1	0	1	1
K00943	tmk, DTYMK	dTMP kinase	EC:2.7.4.9	1	0	0	2	1
K00945	cmk	CMP/dCMP kinase	EC:2.7.4.25	1	1	1	1	1
K00963	UGP2, galU, galF	UTP--glucose-1-phosphate uridylyltransferase	EC:2.7.7.9	0	1	0	0	0
K00965	galT, GALT	UDPglucose--hexose-1-phosphate uridylyltransferase	EC:2.7.7.12	1	1	1	1	1
K00966	GMPP	mannose-1-phosphate guanylyltransferase	EC:2.7.7.13	1	1	1	0	1
K00973	E2.7.7.24, rfbA, rffH	glucose-1-phosphate thymidylyltransferase	EC:2.7.7.24	1	1	1	2	2
K01001	ALG7	UDP-N-acetylglucosamine--dolichyl-phosphate N-acetylglucosaminephosphotransferase	EC:2.7.8.15	1	0	1	1	1
K01007	pps, ppsA	pyruvate, water dikinase	EC:2.7.9.2	1	1	1	1	1
K01101		4-nitrophenyl phosphatase	EC:3.1.3.41	0	0	0	1	0
K01104		protein-tyrosine phosphatase	EC:3.1.3.48	0	0	0	1	0
K01130	aslA	arylsulfatase	EC:3.1.6.1	0	0	0	1	0
K01142	xthA	exodeoxyribonuclease III	EC:3.1.11.2	0	1	0	0	1
K01155		type II restriction enzyme	EC:3.1.21.4	1	0	1	0	1
K01170	endA	tRNA-intron endonuclease, archaea type	EC:4.6.1.16	0	1	0	1	1
K01247	alkA	DNA-3-methyladenine glycosylase II	EC:3.2.2.21	1	0	1	0	1
K01265	map	methionyl aminopeptidase	EC:3.4.11.18	1	1	0	0	1
K01297	ldcA	muramoyltetrapeptide carboxypeptidase	EC:3.4.17.13	0	1	0	0	0
K01409	KAE1, tsaD, QRI7	N6-L-threonylcarbamoyladenine synthase	EC:2.3.1.234	0	0	0	1	0
K01448	amiABC	N-acetylmuramoyl-L-alanine amidase	EC:3.5.1.28	0	0	0	1	0
K01480	speB	agmatinase	EC:3.5.3.11	1	1	0	0	0
K01494	dcd	dCTP deaminase	EC:3.5.4.13	1	0	0	1	2
K01507	ppa	inorganic pyrophosphatase	EC:3.6.1.1	0	0	0	0	1
K01535	PMA1, PMA2	H+-transporting ATPase	EC:7.1.2.1	1	0	1	1	1
K01611	speD, AMD1	S-adenosylmethionine decarboxylase	EC:4.1.1.50	0	0	0	0	1
K01689	ENO, eno	enolase	EC:4.2.1.11	0	1	0	1	1
K01784	galE, GALE	UDP-glucose 4-epimerase	EC:5.1.3.2	1	1	1	2	1
K01803	TPI, tpiA	triosephosphate isomerase (TIM)	EC:5.3.1.1	1	1	1	1	1
K01866	YARS, tyrS	tyrosyl-tRNA synthetase	EC:6.1.1.1	1	1	1	1	1
K01867	WARS, trpS	tryptophanyl-tRNA synthetase	EC:6.1.1.2	0	0	0	0	1
K01868	TARS, thrS	threonyl-tRNA synthetase	EC:6.1.1.3	0	1	0	1	1
K01869	LARS, leuS	leucyl-tRNA synthetase	EC:6.1.1.4	1	1	2	1	2
K01870	IARS, ileS	isoleucyl-tRNA synthetase	EC:6.1.1.5	1	1	1	1	2
K01872	AARS, alaS	alanyl-tRNA synthetase	EC:6.1.1.7	1	1	1	1	1
K01873	VARS, valS	valyl-tRNA synthetase	EC:6.1.1.9	0	1	0	1	1
K01874	MARS, metG	methionyl-tRNA synthetase	EC:6.1.1.10	2	1	1	1	2
K01875	SARS, serS	seryl-tRNA synthetase	EC:6.1.1.11	1	1	1	1	1
K01876	aspS	aspartyl-tRNA synthetase	EC:6.1.1.12	1	1	1	2	1
K01880	GARS, glyS1	glycyl-tRNA synthetase	EC:6.1.1.14	1	1	1	1	1
K01881	PARS, proS	prolyl-tRNA synthetase	EC:6.1.1.15	1	0	1	1	1
K01883	CARS, cysS	cysteinyl-tRNA synthetase	EC:6.1.1.16	1	0	1	1	0
K01885	EARS, gltX	glutamyl-tRNA synthetase	EC:6.1.1.17	1	0	0	0	0
K01887	RARS, argS	arginyl-tRNA synthetase	EC:6.1.1.19	1	1	1	1	1
K01889	FARSA, pheS	phenylalanyl-tRNA synthetase alpha chain	EC:6.1.1.20	1	2	0	1	1
K01890	FARSB, pheT	phenylalanyl-tRNA synthetase beta chain	EC:6.1.1.20	1	1	0	2	1
K01892	HARS, hisS	histidyl-tRNA synthetase	EC:6.1.1.21	1	0	1	1	1
K01893	NARS, asnS	asparaginyl-tRNA synthetase	EC:6.1.1.22	1	1	1	1	1
K01905	acdA	acetate---CoA ligase (ADP-forming) subunit alpha	EC:6.2.1.13	1	0	1	0	1
K01937	pyrG, CTPS	CTP synthase	EC:6.3.4.2	0	1	0	1	1
K01953	asnB, ASNS	asparagine synthase (glutamine-hydrolysing)	EC:6.3.5.4	0	1	0	2	1
K01975	thpR	RNA 2',3'-cyclic 3'-phosphodiesterase	EC:3.1.4.58	0	1	1	1	1
K01990	ABC-2.A	ABC-2 type transport system ATP-binding protein		1	0	1	0	1
K01992	ABC-2.P	ABC-2 type transport system permease protein		1	0	1	0	1
K02003	ABC.CD.A	putative ABC transport system ATP-binding protein		0	0	0	1	0
K02004	ABC.CD.P	putative ABC transport system permease protein		0	0	0	1	0
K02031	ABC.PE.A	peptide/nickel transport system ATP-binding protein		0	0	1	1	1
K02032	ABC.PE.A1	peptide/nickel transport system ATP-binding protein		1	0	1	1	1
K02033	ABC.PE.P	peptide/nickel transport system permease protein		1	0	0	1	0
K02034	ABC.PE.P1	peptide/nickel transport system permease protein		1	0	1	1	0
K02035	ABC.PE.S	peptide/nickel transport system substrate-binding protein		1	0	0	1	0
K02117	ATPVA, ntpA, atpA	V/A-type H+/Na+-transporting ATPase subunit A	EC:7.1.2.2 7.2.2.1	0	1	1	0	1
K02118	ATPVB, ntpB, atpB	V/A-type H+/Na+-transporting ATPase subunit B		0	1	1	0	1
K02119	ATPVC, ntpC, atpC	V/A-type H+/Na+-transporting ATPase subunit C		0	1	1	0	1
K02120	ATPVD, ntpD, atpD	V/A-type H+/Na+-transporting ATPase subunit D		0	0	1	0	1
K02122	ATPVF, ntpF, atpF	V/A-type H+/Na+-transporting ATPase subunit F		0	1	1	0	1
K02123	ATPVI, ntpI, atpI	V/A-type H+/Na+-transporting ATPase subunit I		0	0	1	0	1
K02124	ATPVK, ntpK, atpK	V/A-type H+/Na+-transporting ATPase subunit K		0	1	1	0	1
K02169	bioC	malonyl-CoA O-methyltransferase	EC:2.1.1.197	0	0	0	1	0
K02316	dnaG	DNA primase	EC:2.7.7.101	1	1	0	1	0
K02319	pol	DNA polymerase, archaea type	EC:2.7.7.7	1	0	0	1	1
K02322	polC	DNA polymerase II large subunit	EC:2.7.7.7	1	0	1	1	1
K02323	polB	DNA polymerase II small subunit	EC:2.7.7.7	0	0	0	1	1
K02334	dpo	DNA polymerase bacteriophage-type	EC:2.7.7.7	0	0	0	1	0
K02347	polX, dpx	DNA polymerase (family X)		0	1	0	1	1
K02433	gatA, QRSL1	aspartyl-tRNA(Asn)/glutamyl-tRNA(Gln) amidotransferase subunit A	EC:6.3.5.6 6.3.5.7	0	1	1	1	1
K02434	gatB, PET112	aspartyl-tRNA(Asn)/glutamyl-tRNA(Gln) amidotransferase subunit B	EC:6.3.5.6 6.3.5.7	0	1	2	1	1
K02435	gatC, GATC	aspartyl-tRNA(Asn)/glutamyl-tRNA(Gln) amidotransferase subunit C	EC:6.3.5.6 6.3.5.7	0	1	1	1	1
K02493	hemK, prmC, HEMK	release factor glutamine methyltransferase	EC:2.1.1.297	1	1	0	1	1
K02503	HINT1, hinT, hit	histidine triad (HIT) family protein		1	1	0	2	1
K02528	ksgA	16S rRNA (adenine1518-N6/adenine1519-N6)-dimethyltransferase	EC:2.1.1.182	2	1	1	2	2
K02600	nusA	transcription termination/antitermination protein NusA		1	1	0	1	1
K02601	nusG	transcription termination/antitermination protein NusG		1	1	1	1	1
K02863	RP-L1, MRPL1, rplA	large subunit ribosomal protein L1		1	1	1	1	1
K02864	RP-L10, MRPL10, rplJ	large subunit ribosomal protein L10		1	1	1	1	1
K02866	RP-L10e, RPL10	large subunit ribosomal protein L10e		1	1	1	1	1
K02867	RP-L11, MRPL11, rplK	large subunit ribosomal protein L11		1	1	1	1	1
K02869	RP-L12, rpl12	large subunit ribosomal protein L12		1	1	1	1	1
K02871	RP-L13, MRPL13, rplM	large subunit ribosomal protein L13		0	1	1	1	1
K02874	RP-L14, MRPL14, rplN	large subunit ribosomal protein L14		1	1	1	1	1
K02877	RP-L15e, RPL15	large subunit ribosomal protein L15e		1	0	1	0	1
K02881	RP-L18, MRPL18, rplR	large subunit ribosomal protein L18		1	1	1	1	1
K02885	RP-L19e, RPL19	large subunit ribosomal protein L19e		1	1	1	1	1
K02886	RP-L2, MRPL2, rplB	large subunit ribosomal protein L2		1	1	1	1	1
K02889	RP-L21e, RPL21	large subunit ribosomal protein L21e		1	1	1	1	1
K02890	RP-L22, MRPL22, rplV	large subunit ribosomal protein L22		1	1	1	1	1
K02892	RP-L23, MRPL23, rplW	large subunit ribosomal protein L23		0	1	0	1	0
K02895	RP-L24, MRPL24, rplX	large subunit ribosomal protein L24		1	1	1	1	1
K02896	RP-L24e, RPL24	large subunit ribosomal protein L24e		1	1	1	0	1
K02906	RP-L3, MRPL3, rplC	large subunit ribosomal protein L3		0	1	0	1	0
K02907	RP-L30, MRPL30, rpmD	large subunit ribosomal protein L30		1	1	1	1	1
K02910	RP-L31e, RPL31	large subunit ribosomal protein L31e		0	0	1	0	1
K02912	RP-L32e, RPL32	large subunit ribosomal protein L32e		1	1	1	1	1
K02917	RP-L35Ae, RPL35A	large subunit ribosomal protein L35Ae		1	1	1	1	1
K02921	RP-L37Ae, RPL37A	large subunit ribosomal protein L37Ae		1	1	1	1	1
K02922	RP-L37e, RPL37	large subunit ribosomal protein L37e		0	0	0	0	1
K02929	RP-L44e, RPL44	large subunit ribosomal protein L44e		1	1	0	1	0
K02930	RP-L4e, RPL4	large subunit ribosomal protein L4e		0	1	0	1	0
K02931	RP-L5, MRPL5, rplE	large subunit ribosomal protein L5		1	1	1	1	1
K02933	RP-L6, MRPL6, rplF	large subunit ribosomal protein L6		1	1	1	1	1
K02936	RP-L7Ae, RPL7A	large subunit ribosomal protein L7Ae		1	1	1	1	1
K02946	RP-S10, MRPS10, rpsJ	small subunit ribosomal protein S10		1	1	1	1	1
K02948	RP-S11, MRPS11, rpsK	small subunit ribosomal protein S11		0	1	1	1	0
K02950	RP-S12, MRPS12, rpsL	small subunit ribosomal protein S12		1	1	0	1	1
K02952	RP-S13, rpsM	small subunit ribosomal protein S13		0	1	1	1	0
K02954	RP-S14, MRPS14, rpsN	small subunit ribosomal protein S14		1	1	1	1	1
K02956	RP-S15, MRPS15, rpsO	small subunit ribosomal protein S15		0	0	1	1	1
K02961	RP-S17, MRPS17, rpsQ	small subunit ribosomal protein S17		1	1	1	1	1
K02962	RP-S17e, RPS17	small subunit ribosomal protein S17e		0	0	0	1	0
K02965	RP-S19, rpsS	small subunit ribosomal protein S19		1	1	1	1	1
K02966	RP-S19e, RPS19	small subunit ribosomal protein S19e		0	0	1	0	1
K02967	RP-S2, MRPS2, rpsB	small subunit ribosomal protein S2		0	1	0	1	1
K02977	RP-S27Ae, RPS27A	small subunit ribosomal protein S27Ae		1	1	1	1	1
K02978	RP-S27e, RPS27	small subunit ribosomal protein S27e		1	1	0	1	0
K02979	RP-S28e, RPS28	small subunit ribosomal protein S28e		1	1	1	1	1
K02982	RP-S3, rpsC	small subunit ribosomal protein S3		1	1	1	1	1
K02984	RP-S3Ae, RPS3A	small subunit ribosomal protein S3Ae		0	0	1	1	1
K02986	RP-S4, rpsD	small subunit ribosomal protein S4		0	1	1	1	0
K02987	RP-S4e, RPS4	small subunit ribosomal protein S4e		1	1	1	1	1
K02988	RP-S5, MRPS5, rpsE	small subunit ribosomal protein S5		1	1	1	1	1
K02991	RP-S6e, RPS6	small subunit ribosomal protein S6e		0	0	0	1	0
K02992	RP-S7, MRPS7, rpsG	small subunit ribosomal protein S7		1	1	0	1	1
K02994	RP-S8, rpsH	small subunit ribosomal protein S8		1	1	1	1	1
K02996	RP-S9, MRPS9, rpsI	small subunit ribosomal protein S9		0	1	1	1	1
K03041	rpoA1	DNA-directed RNA polymerase subunit A'	EC:2.7.7.6	1	1	1	1	1
K03042	rpoA2	DNA-directed RNA polymerase subunit A"	EC:2.7.7.6	1	1	1	1	1
K03044	rpoB1	DNA-directed RNA polymerase subunit B'	EC:2.7.7.6	1	1	1	1	1
K03045	rpoB2	DNA-directed RNA polymerase subunit B"	EC:2.7.7.6	1	1	1	1	1
K03047	rpoD	DNA-directed RNA polymerase subunit D	EC:2.7.7.6	0	1	1	1	0
K03049	rpoE1	DNA-directed RNA polymerase subunit E'	EC:2.7.7.6	0	1	1	1	1
K03050	rpoE2	DNA-directed RNA polymerase subunit E"	EC:2.7.7.6	0	1	1	1	1
K03053	rpoH	DNA-directed RNA polymerase subunit H	EC:2.7.7.6	1	1	1	1	1
K03055	rpoK	DNA-directed RNA polymerase subunit K	EC:2.7.7.6	1	1	1	1	1
K03057	tfs	transcription factor S		1	1	0	1	1
K03058	rpoN	DNA-directed RNA polymerase subunit N	EC:2.7.7.6	0	0	0	0	1
K03072	secD	preprotein translocase subunit SecD		1	0	1	0	1
K03074	secF	preprotein translocase subunit SecF		1	0	1	0	1
K03076	secY	preprotein translocase subunit SecY		1	1	1	1	1
K03106	SRP54, ffh	signal recognition particle subunit SRP54	EC:3.6.5.4	0	1	0	1	1
K03110	ftsY	fused signal recognition particle receptor		1	0	1	1	1
K03113	EIF1, SUI1	translation initiation factor 1		0	0	0	1	1
K03120	TBP, tbp	transcription initiation factor TFIID TATA-box-binding protein		1	1	1	1	1
K03124	TFIIB, GTF2B, SUA7, tfb	transcription initiation factor TFIIB		1	1	1	1	1
K03136	TFIIE1, GTF2E1, TFA1, tfe	transcription initiation factor TFIIE subunit alpha		1	1	0	1	1
K03151	thiI	tRNA uracil 4-sulfurtransferase	EC:2.8.1.4	1	0	1	1	1
K03166	top6A	DNA topoisomerase VI subunit A	EC:5.6.2.2	0	0	1	1	1
K03167	top6B	DNA topoisomerase VI subunit B	EC:5.6.2.2	0	0	1	1	1
K03168	topA	DNA topoisomerase I	EC:5.6.2.1	1	0	0	1	1
K03183	ubiE	demethylmenaquinone methyltransferase / 2-methoxy-6-polyprenyl-1,4-benzoquinol methylase	EC:2.1.1.163 2.1.1.201	1	0	1	1	1
K03231	EEF1A	elongation factor 1-alpha		1	0	1	0	1
K03234	EEF2	elongation factor 2		1	1	1	1	1
K03236	EIF1A	translation initiation factor 1A		0	1	0	1	1
K03237	EIF2S1	translation initiation factor 2 subunit 1		1	1	1	1	1
K03242	EIF2S3	translation initiation factor 2 subunit 3		0	1	0	1	0
K03243	EIF5B	translation initiation factor 5B		0	1	0	1	1
K03263	EIF5A	translation initiation factor 5A		0	0	0	0	1
K03265	ETF1, ERF1	peptide chain release factor subunit 1		1	1	1	1	1
K03330	gatE	glutamyl-tRNA(Gln) amidotransferase subunit E	EC:6.3.5.7	1	1	1	1	1
K03386	PRDX2_4, ahpC	peroxiredoxin (alkyl hydroperoxide reductase subunit C)	EC:1.11.1.15	0	1	0	0	1
K03424	tatD	TatD DNase family protein	EC:3.1.21.-	1	1	1	0	1
K03432	psmA, prcA	proteasome alpha subunit	EC:3.4.25.1	1	1	0	1	1
K03433	psmB, prcB	proteasome beta subunit	EC:3.4.25.1	1	1	1	0	1
K03470	rnhB	ribonuclease HII	EC:3.1.26.4	0	1	0	1	1
K03529	smc	chromosome segregation protein		1	0	1	1	1
K03531	ftsZ	cell division protein FtsZ		0	1	0	1	1
K03538	POP4, RPP29	ribonuclease P protein subunit POP4	EC:3.1.26.5	1	1	1	1	1
K03540	RPR2, RPP21	ribonuclease P protein subunit RPR2	EC:3.1.26.5	0	0	1	0	1
K03546	sbcC, rad50	DNA repair protein SbcC/Rad50		0	1	0	1	1
K03547	sbcD, mre11	DNA repair protein SbcD/Mre11		0	1	0	0	1
K03564	BCP, PRXQ, DOT5	peroxiredoxin Q/BCP	EC:1.11.1.15	1	1	1	1	1
K03568	tldD	TldD protein		1	1	0	1	1
K03592	pmbA	PmbA protein		1	1	0	0	1
K03593	mrp, NUBPL	ATP-binding protein involved in chromosome partitioning		1	1	0	1	1
K03609	minD	septum site-determining protein MinD		1	0	1	0	1
K03622	ssh10b	archaea-specific DNA-binding protein		0	1	0	0	0
K03627	MBF1	putative transcription factor		1	1	0	1	1
K03660	OGG1	N-glycosylase/DNA lyase	EC:3.2.2.- 4.2.99.18	1	1	1	1	1
K03671	trxA	thioredoxin 1		0	1	0	1	1
K03679	RRP4, EXOSC2	exosome complex component RRP4		1	1	0	1	1
K03686	dnaJ	molecular chaperone DnaJ		0	1	0	1	1
K03687	GRPE	molecular chaperone GrpE		0	1	0	1	1
K03718	asnC	Lrp/AsnC family transcriptional regulator, regulator for asnA, asnC and gidA		0	0	0	1	0
K03724	lhr	ATP-dependent helicase Lhr and Lhr-like helicase	EC:3.6.4.-	1	1	1	1	1
K03726	helS	helicase	EC:3.6.4.-	1	0	1	1	1
K03778	ldhA	D-lactate dehydrogenase	EC:1.1.1.28	1	0	1	1	1
K03787	surE	5'-nucleotidase	EC:3.1.3.5	1	1	1	1	1
K03799	htpX	heat shock protein HtpX	EC:3.4.24.-	1	1	0	0	1
K03833	selB, EEFSEC	selenocysteine-specific elongation factor		0	1	0	1	1
K04042	glmU	bifunctional UDP-N-acetylglucosamine pyrophosphorylase / Glucosamine-1-phosphate N-acetyltransferase	EC:2.7.7.23 2.3.1.157	0	0	0	2	0
K04043	dnaK, HSPA9	molecular chaperone DnaK		0	1	0	1	1
K04069	pflA, pflC, pflE	pyruvate formate lyase activating enzyme	EC:1.97.1.4	1	0	0	1	1
K04076	lonB	ATP-dependent Lon protease	EC:3.4.21.53	1	1	1	1	1
K04483	radA	DNA repair protein RadA		1	1	1	1	1
K04488	iscU, nifU	nitrogen fixation protein NifU and related proteins		1	1	1	0	1
K04564	SOD2	superoxide dismutase, Fe-Mn family	EC:1.15.1.1	0	1	1	1	1
K04567	KARS, lysS	lysyl-tRNA synthetase, class II	EC:6.1.1.6	1	1	1	1	1
K04767	acuB	acetoin utilization protein AcuB		0	0	0	1	0
K04794	PTH2	peptidyl-tRNA hydrolase, PTH2 family	EC:3.1.1.29	1	1	0	0	1
K04795	flpA	fibrillarin-like pre-rRNA processing protein		1	0	1	0	0
K04796	RUXX	small nuclear ribonucleoprotein		0	0	0	0	1
K04798	pfdB, PFDN6	prefoldin beta subunit		1	1	1	1	1
K04799	FEN1, RAD2	flap endonuclease-1	EC:3.-.-.-	1	1	1	0	1
K04800	rfcL	replication factor C large subunit		1	1	1	1	1
K04801	rfcS	replication factor C small subunit		1	1	1	1	1
K04802	PCNA	proliferating cell nuclear antigen		1	0	1	0	1
K05575	ndhD	NAD(P)H-quinone oxidoreductase subunit 4	EC:7.1.1.2	0	1	0	1	0
K05592	deaD, cshA	ATP-dependent RNA helicase DeaD	EC:3.6.4.13	1	0	0	1	1
K05873	cyaB	adenylate cyclase, class 2	EC:4.6.1.1	0	0	1	1	1
K05982	E3.1.21.7, nfi	deoxyribonuclease V	EC:3.1.21.7	0	1	0	0	0
K06013	STE24	STE24 endopeptidase	EC:3.4.24.84	1	0	0	0	1
K06153	bacA	undecaprenyl-diphosphatase	EC:3.6.1.27	0	0	0	1	0
K06174	ABCE1, Rli1	ATP-binding cassette, sub-family E, member 1		0	0	1	0	1
K06176	truD, PUS7	tRNA pseudouridine13 synthase	EC:5.4.99.27	1	1	1	0	1
K06859	pgi1	glucose-6-phosphate isomerase, archaeal	EC:5.3.1.9	1	1	1	1	1
K06869	K06869	uncharacterized protein		1	1	0	2	1
K06870	K06870	uncharacterized protein		1	1	1	1	1
K06875	PDCD5, TFAR19	programmed cell death protein 5		0	0	1	0	1
K06915		uncharacterized protein		1	1	0	0	1
K06927	DPH6	diphthine-ammonia ligase	EC:6.3.1.14	1	1	1	1	1
K06929		uncharacterized protein		0	0	1	0	1
K06942	ychF	ribosome-binding ATPase		1	1	1	1	1
K06944		uncharacterized protein		0	0	1	1	1
K06945		uncharacterized protein		1	0	1	0	0
K06953		uncharacterized protein		1	0	1	1	0
K06961	KRR1	ribosomal RNA assembly protein		0	0	1	1	1
K06965	PELO, DOM34, pelA	protein pelota		1	0	1	0	1
K06990	MEMO1	MEMO1 family protein		1	0	0	1	1
K07041		uncharacterized protein		1	1	1	1	1
K07045		uncharacterized protein		0	0	0	1	1
K07050	AARSD1, ALAX	misacylated tRNA(Ala) deacylase	EC:3.1.1.-	0	0	0	0	1
K07096		uncharacterized protein		1	0	1	0	1
K07107	ybgC	acyl-CoA thioester hydrolase	EC:3.1.2.-	0	1	0	1	1
K07108		uncharacterized protein		0	0	0	1	0
K07131		uncharacterized protein		1	0	1	0	0
K07133		uncharacterized protein		3	1	2	4	3
K07151	STT3	dolichyl-diphosphooligosaccharide---protein glycosyltransferase	EC:2.4.99.18	1	1	1	1	1
K07159		uncharacterized protein		1	1	1	1	1
K07178	RIOK1	RIO kinase 1	EC:2.7.11.1	1	1	1	0	1
K07332	flaI-A, flaI	archaeal flagellar protein FlaI		0	0	0	2	0
K07386	pepO	putative endopeptidase	EC:3.4.24.-	0	0	0	1	0
K07405		alpha-amylase	EC:3.2.1.1	1	1	1	1	1
K07442	TRM61, GCD14	tRNA (adenine57-N1/adenine58-N1)-methyltransferase catalytic subunit	EC:2.1.1.219 2.1.1.220	0	1	0	1	1
K07464	cas4	CRISPR-associated exonuclease Cas4	EC:3.1.12.1	0	0	0	0	1
K07466	RFA1, RPA1, rpa	replication factor A1		2	2	2	2	2
K07496		putative transposase		3	2	2	0	3
K07558	cca	tRNA nucleotidyltransferase (CCA-adding enzyme)	EC:2.7.7.72	1	1	1	0	1
K07561	DPH1, dph2	2-(3-amino-3-carboxypropyl)histidine synthase	EC:2.5.1.108	0	2	0	2	1
K07572		putative nucleotide binding protein		1	1	1	1	1
K07579		putative methylase		1	1	1	1	1
K07580		Zn-ribbon RNA-binding protein		1	1	0	0	1
K07739	ELP3, KAT9	elongator complex protein 3	EC:2.3.1.48	1	0	1	1	1
K07991	flaK-A, flaK	archaeal preflagellin peptidase FlaK	EC:3.4.23.52	1	1	1	1	1
K08368	yaaU	MFS transporter, putative metabolite transport protein		0	1	1	1	2
K08482	kaiC	circadian clock protein KaiC		1	2	2	3	2
K08677	K08677	kumamolisin		0	0	0	1	0
K08678	UXS1, uxs	UDP-glucuronate decarboxylase	EC:4.1.1.35	0	1	0	0	0
K08851	TP53RK, PRPK, BUD32	TP53 regulating kinase and related kinases	EC:2.7.11.1	0	0	0	1	0
K08980		putative membrane protein		1	0	0	0	1
K09005		uncharacterized protein		0	0	0	1	0
K09013	sufC	Fe-S cluster assembly ATP-binding protein		1	1	1	1	1
K09014	sufB	Fe-S cluster assembly protein SufB		1	2	1	1	1
K09015	sufD	Fe-S cluster assembly protein SufD		1	1	1	1	1
K09129		uncharacterized protein		1	1	1	0	1
K09141		uncharacterized protein		1	0	0	0	1
K09144		uncharacterized protein		0	0	0	1	0
K09165		dodecin		0	0	0	1	0
K09181	yfiQ	acetyltransferase		0	0	0	1	0
K09482	gatD	glutamyl-tRNA(Gln) amidotransferase subunit D	EC:6.3.5.7	1	1	1	1	1
K09700		uncharacterized protein		0	1	1	1	1
K10716	kch, trkA, mthK, pch	voltage-gated potassium channel		1	1	1	1	1
K10725	cdc6A	archaeal cell division control protein 6		1	0	1	1	0
K10747	LIG1	DNA ligase 1	EC:6.5.1.1 6.5.1.6 6.5.1.7	1	0	0	0	0
K10773	NTH	endonuclease III	EC:4.2.99.18	1	1	0	1	1
K10823	oppF	oligopeptide transport system ATP-binding protein		0	0	0	1	0
K10844	ERCC2, XPD	DNA excision repair protein ERCC-2	EC:3.6.4.12	1	1	0	0	1
K10896	FANCM	fanconi anemia group M protein		1	1	1	1	1
K11105	cvrA, nhaP2	cell volume regulation protein A		0	0	0	1	0
K11131	DKC1, NOLA4, CBF5	H/ACA ribonucleoprotein complex subunit 4	EC:5.4.99.-	2	2	2	2	2
K11600	RRP41, EXOSC4, SKI6	exosome complex component RRP41		1	1	0	1	1
K11645	fbaB	fructose-bisphosphate aldolase, class I	EC:4.1.2.13	1	0	1	1	1
K11717	sufS	cysteine desulfurase / selenocysteine lyase	EC:2.8.1.7 4.4.1.16	1	1	1	0	1
K12574	rnj	ribonuclease J	EC:3.1.-.-	0	1	0	1	1
K12589	RRP42, EXOSC7	exosome complex component RRP42		1	1	1	1	1
K13280	SEC11, sipW	signal peptidase I	EC:3.4.21.89	0	1	0	1	1
K14168	CTU1, NCS6	cytoplasmic tRNA 2-thiolation protein 1	EC:2.7.7.-	0	0	0	1	0
K14415	RTCB, rtcB	tRNA-splicing ligase RtcB (3'-phosphate/5'-hydroxy nucleic acid ligase)	EC:6.5.1.8	1	1	1	1	1
K14564	NOP56	nucleolar protein 56		1	0	1	0	0
K14574	SDO1, SBDS	ribosome maturation protein SDO1		1	1	0	1	1
K14652	ribBA	3,4-dihydroxy 2-butanone 4-phosphate synthase / GTP cyclohydrolase II	EC:4.1.99.12 3.5.4.25	1	0	0	0	1
K15429	TRM5, TRMT5	tRNA (guanine37-N1)-methyltransferase	EC:2.1.1.228	1	1	1	0	1
K15634	gpmB	probable phosphoglycerate mutase	EC:5.4.2.12	1	1	1	0	1
K15635	apgM	2,3-bisphosphoglycerate-independent phosphoglycerate mutase	EC:5.4.2.12	0	1	0	1	1
K15778	pmm-pgm	phosphomannomutase / phosphoglucomutase	EC:5.4.2.8 5.4.2.2	1	1	1	1	1
K15904	kae1-bud32	bifunctional N6-L-threonylcarbamoyladenine synthase / protein kinase Bud32	EC:2.3.1.234 2.7.11.1	0	0	2	2	2
K16317	trmY	tRNA (pseudouridine54-N1)-methyltransferase	EC:2.1.1.257	1	1	1	1	1
K17686	copA, ctpA, ATP7	P-type Cu+ transporter	EC:7.2.2.8	1	0	1	0	1
K17758	nnr	ADP-dependent NAD(P)H-hydrate dehydratase	EC:4.2.1.136	1	1	1	2	1
K17759	AIBP, nnrE	NAD(P)H-hydrate epimerase	EC:5.1.99.6	1	1	1	0	1
K18532	AK6, FAP7	adenylate kinase	EC:2.7.4.3	1	1	0	1	1
K18882	priL, pri2, priB	DNA primase large subunit		0	0	0	1	0
K18978	gapN	glyceraldehyde-3-phosphate dehydrogenase	NAD(P)+	0	1	0	1	1
K19002	mgs, bgsB	1,2-diacylglycerol 3-alpha-glucosyltransferase	EC:2.4.1.337	0	1	0	1	1
K19302	bcrC	undecaprenyl-diphosphatase	EC:3.6.1.27	0	0	0	1	1
K19784	chrR, NQR	chromate reductase, NAD(P)H dehydrogenase (quinone)		1	0	0	0	1
K20215	dph5	diphthine synthase	EC:2.1.1.98	1	1	1	0	1
K21029	moeB	molybdopterin-synthase adenylyltransferase	EC:2.7.7.80	1	1	1	0	1
K21567	fnr	ferredoxin/flavodoxin---NADP+ reductase	EC:1.18.1.2 1.19.1.1	1	1	1	0	1
K21929	udg	uracil-DNA glycosylase	EC:3.2.2.27	2	1	2	0	1
K22447	cct, ths	archaeal chaperonin		0	0	0	0	1
K22469	fau-1, aubA	probable ribonuclease FAU-1	EC:3.1.26.-	1	1	0	0	1
K22585	nreA	DNA repair protein NreA		1	1	1	0	1
K23144		UDP-N-acetylglucosamine diphosphorylase / glucose-1-phosphate thymidylyltransferase / UDP-N-acetylgalactosamine diphosphorylase / glucosamine-1-phosphate N-acetyltransferase / galactosamine-1-phosphate N-acetyltransferase	EC:2.7.7.23 2.7.7.24 2.7.7.83 2.3.1.157 2.3.1.276	1	1	1	0	0

## Sheet: Published Parvarchaeota Genome
Supplementary Table S3: Genomic summary of available draft or complete genomes from Parvarchaeota
Genomes	Accession number	Isolation source	Size (Mb)	Completeness (%)*	GC%	No. of scaffolds	No. of predicted protein-coding proteins	Length of 16S rRNA gene sequences
Candidatus Parvarchaeota archaeon UBA573	GCA_002502045.1	Richmond Mine C10, USA	0.76	87.04	33.62	19	875	1461
Candidatus Parvarchaeota archaeon UBA265	GCA_002503995.1	Richmond Mine Abmuck, USA	0.78	87.04	33.64	24	909	409
Candidatus Parvarchaeum acidiphilum ARMAN-4	GCA_002412065.1	Richmond Mine, USA	0.77	72.22	34.04	44	936	1520
Candidatus Parvarchaeota archaeon UBA614	GCA_002505115.1	Richmond Mine C75, USA	0.81	87.04	34.45	38	920	635, 512 a
Candidatus Parvarchaeota archaeon UBA575	GCA_002502525.1	Richmond Mine C10, USA	0.79	87.04	34.3	38	899	409
Candidatus Parvarchaeota archaeon UBA515	GCA_002498685.1	Richmond Mine C75, USA	0.82	87.04	34.47	37	943	1452
Candidatus Parvarchaeota archaeon UBA569	GCA_002505075.1	Richmond Mine A20, USA	0.76	81.48	33.7	34	991	863, 412 a
Candidatus Parvarchaeota archaeon UBA449	GCA_002503305.1	Richmond Mine C75, USA	0.8	85.19	33.65	32	928	-b
Candidatus Parvarchaeota archaeon UBA446	GCA_002503215.1	Richmond Mine C75, USA	0.82	87.04	34.49	41	938	1520
Candidatus Parvarchaeum acidophilus ARMAN-5	GCA_002412085.1	Richmond Mine, USA	0.96	83.33	34.89	73	1085	372
Candidatus Parvarchaeota archaeon UBA264	GCA_002503915.1	Richmond Mine Abmuck, USA	0.79	87.04	34.39	37	899	409
Candidatus Parvarchaeota archaeon UBA519	GCA_002496215.1	Richmond Mine C75, USA	0.72	79.63	33.7	58	865	360
Candidatus Parvarchaeota archaeon UBA506	GCA_002499655.1	Richmond Mine C75, USA	0.73	79.63	35.03	70	851	1437
Candidatus Parvarchaeota archaeon_FK.AMD.2014.bin.2	2698536780	acid mine drainage, Fankou, China	0.95	85.19	35.6	30	1096	556
Candidatus Parvarchaeota archaeon_TC.Endo.bin.23	2698536785	geothermal area endolithic community, Tengchong, China	0.74	87.04	33.7	14	832	1520
Candidatus Parvarchaeota archaeon_FK.AMD.2010.bin.5	2698536778	acid mine drainage, Fankou, China	0.79	87.04	36.23	16	887	1521
Candidatus Parvarchaeota archaeon_ARMAN-5	2698536791	acid mine drainage, Fankou, China	0.9	81.48	34.89	72	1083	372
Candidatus Parvarchaeota archaeon_FK.Sedi.bin.55.70	2698536784	acid mine drainage, Fankou, China	0.89	70.37	36.97	68	986	1521
Candidatus Parvarchaeota archaeon_TC.Endo.bin.47	2698536787	geothermal area endolithic community, Tengchong, China	0.79	79.63	36.5	78	972	517
Candidatus Parvarchaeota archaeon_FK.AMD.2014.bin.57	2698536783	acid mine drainage, Fankou, China	0.63	83.33	44.29	25	730	586
Candidatus Parvarchaeota archaeon_TC.Endo.bin.24	2698536786	geothermal area endolithic community, Tengchong, China	0.64	81.48	41.24	16	703	1524
Candidatus Parvarchaeota archaeon_FK.AMD.2014.bin.10	2698536789	acid mine drainage, Fankou, China	0.77	87.04	32.67	9	877	1521
Candidatus Parvarchaeota archaeon_FK.AMD.2014.bin.17	2698536781	acid mine drainage, Fankou, China	0.88	87.04	36.49	7	991	1521
Candidatus Parvarchaeota archaeon_LR.AMD.B.bin.3	2698536788	Los Rueldos AMD streamers, Spain	0.81	83.33	38.77	48	973	1520
Candidatus Parvarchaeota archaeon_ARMAN-4	2698536790	acid mine drainage, Fankou, China	0.77	72.22	34.04	44	936	1520
Candidatus Parvarchaeota archaeon_FK.AMD.2010.bin.6	2698536779	acid mine drainage, Fankou, China	0.73	79.63	36.5	42	880	266
Candidatus Parvarchaeota archaeon_FK.AMD.2014.bin.27	2698536782	acid mine drainage, Fankou, China	0.73	83.33	41.72	28	857	1523
* Completeness was evaluated by the occurrence of 54 archaeal SCGs.
a This MAG has two copies of 16S rRNA genes.
b The symbol "-" indicates that 16S rRNA is absent in this MAG.

## Sheet: Physicochemical properties
Supplementary Table S4: The physicochemical properties of the sampling locations
	Sample abbreviation	pH	EC (ms/cm)	Fe2+（g/kg）	Fe3+（g/kg）	Fe（g/kg）	Zn （mg/kg）	Cu（mg/kg）	Mn（mg/kg）	Cd（mg/kg）	Pb（mg/kg）	TC（g/kg)	TN(g/kg)	TP（g/kg）	SO42-（g/kg)	SO42-/TS(g/kg)	Fe2+/TFe
Fankou Mine (FK)*	FK1	2.26	0.24	-	-	3.71	543	53	11	-	23209	6.66	0.86	-	-	0.13	0.11
	FK2	2.49	0.22	-	-	3.45	1293	187	22	-	17122	5.01	0.5	-	-	0.07	0.42
	FK3	3.82	0.12	-	-	48.97	9402	142	557	-	15050	11.6	0.39	-	-	0.07	0.7
	FK4	4.5	0.1	-	-	80.75	12181	111	865	-	12683	18.52	0.29	-	-	0.07	0.92
	FK5	5.19	0.08	-	-	81.49	15655	120	1472	-	13463	20.87	0.27	-	-	0.06	0.88
	FK6	6.09	0.08	-	-	46.56	13719	120	1335	-	15536	19.92	0.3	-	-	0.03	0.64
Tongling Mine (TL)	TL1-5	2.5	4.48	0.04	0.717	127.422	1198.58	785.85	1010.27	4.84402	1422.62	110.304	0.147636	1.565	16.9932	-	-
Maanshan Mine (MAS)	MAS1	2.62	3.38	0.079	0.749	83.711	115.913	131.15	433.675	0.0302167	97.5065	29.1476	0.434833	3.04556	4.83134	-	-
	MAS2	2.8	3.68	0.091	0.694	96.6257	62.2147	113.55	403.125	0.24796	24.3612	24.3665	0.397138	4.18722	5.19361	-	-
	MAS3	2.58	4.3	0.133	1.394	134.493	57.7352	102.8	376.575	0.241708	29.2635	28.3415	0.565867	5.38222	9.56156	-	-
* Samples from FK were co-assembled

## Sheet: MAGs  summary
Supplementary Table S5: Summary of MAGs in this study
MAG ID	Accession number	No.of contigs	Genome size (Mb)	Estimated Genome size (Mb)a	GC%	N50(bp)	No. of predicted protein-coding genes	average gene length (bp)	Assigned to KOs (%)	Abundance (%)	No. of tRNAs	Length of 16S rRNA gene sequences (bp)	Contamination (%) c
MAS3_bins.60	GCA_015122075.1	36	0.56	0.76	0.41	21212	624	808	48.7	0.147	38	1552	1.29
MSA1_bins.189	GCA_015122035.1	30	0.41	0.65	0.42	14718	474	817	47.5	0.069	23	-	0
TL1-5_bins.178	GCA_015122025.1	33	0.39	0.53	0.42	15014	458	801	52.4	0.033	22	1552	0
MAS2_bins.147	GCA_015122065.1	16	0.44	0.7	0.42	39138	481	852	47.6	0.34	26	-	0.93
FK_bins.410	GCA_015121965.1	40	0.47	0.59	0.42	16544	544	802	47.8	0.11-0.0048*	27	1552	0.97
a It is calculated by (total length (Mb) / completeness (Table S1) *100)
b The symbol "-" indicates that 16S rRNA is absent in this MAG.
c The conmination were evaluated with CheckM

## Sheet: Average amino acid identity
Supplementary Table S6: The average amino acid identity (AAI) of Parvarchaeota MAGs
	MAS1_bins.189	MAS2_bins.147	MAS3_bins.60	TL1-5_bins.178	FK_bins.410	Candidatus Parvarchaeota archaeon_FK.AMD.2010.bin.5	Candidatus Parvarchaeota archaeon_FK.AMD.2010.bin.6	Candidatus Parvarchaeota archaeon_FK.AMD.2014.bin.2	Candidatus Parvarchaeota archaeon_FK.AMD.2014.bin.17	Candidatus Parvarchaeota archaeon_FK.AMD.2014.bin.27	Candidatus Parvarchaeota archaeon_FK.AMD.2014.bin.57	Candidatus Parvarchaeota archaeon_FK.Sedi.bin.55.70	Candidatus Parvarchaeota archaeon_TC.Endo.bin.23	Candidatus Parvarchaeota archaeon_TC.Endo.bin.24	Candidatus Parvarchaeota archaeon_TC.Endo.bin.47	Candidatus Parvarchaeota archaeon_LR.AMD.B.bin.3	Candidatus Parvarchaeota archaeon_FK.AMD.2014.bin.10	Candidatus Parvarchaeota archaeon_ARMAN-4	Candidatus Parvarchaeota archaeon_ARMAN-5	Candidatus_Parvarchaeota_archaeon_UBA264	Candidatus_Parvarchaeota_archaeon_UBA265	Candidatus_Parvarchaeota_archaeon_UBA446	Candidatus_Parvarchaeota_archaeon_UBA449	Candidatus_Parvarchaeota_archaeon_UBA506	Candidatus_Parvarchaeota_archaeon_UBA515	Candidatus_Parvarchaeota_archaeon_UBA519	Candidatus_Parvarchaeota_archaeon_UBA569	Candidatus_Parvarchaeota_archaeon_UBA573	Candidatus_Parvarchaeota_archaeon_UBA575	Candidatus_Parvarchaeota_archaeon_UBA614	Candidatus_Parvarchaeum_acidiphilum_ARMAN-4	Candidatus Parvarchaeum acidophilus ARMAN-5
MAS1_bins.189	100	99.5	99.55	98.26	97.19	54.2	54.35	53.92	54.04	54.05	54.91	54.09	53.2	53.74	53.8	53.57	53.77	53.56	54.16	53.87	53.86	53.95	53.91	54.6	53.82	53.44	53.94	53.72	54.02	53.87	53.56	54.27
MAS2_bins.147	99.5	100	99.59	98.23	97.46	54.62	54.29	54	54.47	54.28	54.57	54.35	53.25	53.74	53.2	53.59	53.72	53.56	53.72	53.73	53.94	53.75	53.96	54.49	53.62	53.72	53.83	53.8	53.86	53.61	53.56	53.72
MAS3_bins.60	99.55	99.59	100	97.88	97.71	55.55	54.78	54.94	55.05	54.63	55.19	55.4	53.75	54.49	54.29	54.57	54.8	54.56	53.81	53.97	54.86	54.07	54.82	54.67	53.89	54.45	54.98	54.79	53.99	53.84	54.56	53.81
TL1-5_bins.178	98.26	98.23	97.88	100	97.89	55.81	55.81	55.41	55.74	55.11	55.96	55.27	54.8	55.51	55.98	55.14	55.34	55.4	55.52	54.98	55.97	55.01	56.07	55.37	55.02	55.59	55.99	55.89	55.19	54.88	55.4	55.52
FK_bins.410	97.19	97.46	97.71	97.89	100	55.81	55.37	55.48	55.45	55.35	55.73	55.27	54.25	54.84	55.13	54.67	55.57	54.95	55.16	54.94	55.29	55	55.18	55.56	54.82	54.81	55.33	55.21	54.89	54.88	54.95	55.16
Candidatus Parvarchaeota archaeon_FK.AMD.2010.bin.5	54.2	54.62	55.55	55.81	55.81	100	88.05	88.42	87.3	61.28	60.89	99.56	73.67	57.63	80.8	74.5	89.2	81.75	70.75	71.05	82.18	70.89	82.21	71.34	70.83	81.98	82.18	82.19	70.91	70.89	81.75	70.62
Candidatus Parvarchaeota archaeon_FK.AMD.2010.bin.6	54.35	54.29	54.78	55.81	55.37	88.05	100	85.66	99.38	63.25	60.22	88.6	73.31	57.64	81.33	74.49	86.16	81.29	70.76	71.01	81.79	71.03	81.95	70.86	70.91	81.6	81.72	81.88	71.03	70.94	81.29	70.74
Candidatus Parvarchaeota archaeon_FK.AMD.2014.bin.2	53.92	54	54.94	55.41	55.48	88.42	85.66	100	86.04	61.65	60.46	88.08	72.55	57.43	79.52	74.43	86.11	80.68	69.95	70.15	81.3	70.33	81.17	71.26	70.17	81.04	81.26	81.33	70.24	70.21	80.68	69.95
Candidatus Parvarchaeota archaeon_FK.AMD.2014.bin.17	54.04	54.47	55.05	55.74	55.45	87.3	99.38	86.04	100	61.37	60.37	87.82	72.77	57.6	80.87	74.06	85.53	80.48	70.21	70.42	81.12	70.33	80.97	70.71	70.28	80.67	80.99	81.1	70.25	70.29	80.48	70.21
Candidatus Parvarchaeota archaeon_FK.AMD.2014.bin.27	54.05	54.28	54.63	55.11	55.35	61.28	63.25	61.65	61.37	100	74.26	61.38	58.79	57.83	59.39	59.73	60.81	61.11	59.23	59.15	61.11	59.02	60.83	59.28	59.01	61.18	61.08	61.08	58.98	59.02	61.11	59.23
Candidatus Parvarchaeota archaeon_FK.AMD.2014.bin.57	54.91	54.57	55.19	55.96	55.73	60.89	60.22	60.46	60.37	74.26	100	60.39	59.53	58.54	60.44	60.12	60.11	60.38	59.42	59.72	60.53	59.63	60.38	60.19	59.58	60.03	60.14	60.42	59.48	59.61	60.38	59.42
Candidatus Parvarchaeota archaeon_FK.Sedi.bin.55.70	54.09	54.35	55.4	55.27	55.27	99.56	88.6	88.08	87.82	61.38	60.39	100	72.77	57.21	80.1	74.18	88.98	81.43	69.46	70.02	81.62	70.01	81.71	70.37	69.92	81.33	81.77	81.63	69.92	69.97	81.43	69.46
Candidatus Parvarchaeota archaeon_TC.Endo.bin.23	53.2	53.25	53.75	54.8	54.25	73.67	73.31	72.55	72.77	58.79	59.53	72.77	100	57.31	77.89	73.13	72.86	71.71	73.11	73.4	72.1	73.45	71.95	74.16	73.33	71.65	71.83	72.09	73.3	73.41	71.71	73.11
Candidatus Parvarchaeota archaeon_TC.Endo.bin.24	53.74	53.74	54.49	55.51	54.84	57.63	57.64	57.43	57.6	57.83	58.54	57.21	57.31	100	58.45	57.53	57.17	56.96	56.77	56.56	57.21	56.51	57.16	56.87	56.53	56.97	57.02	57.09	56.47	56.51	56.96	56.77
Candidatus Parvarchaeota archaeon_TC.Endo.bin.47	53.8	53.2	54.29	55.98	55.13	80.8	81.33	79.52	80.87	59.39	60.44	80.1	77.89	58.45	100	73.73	79.69	77.88	70.81	71.37	78.26	71.32	78.1	71.87	71.26	77.7	78.34	78.27	71.15	71.21	77.88	70.81
Candidatus Parvarchaeota archaeon_LR.AMD.B.bin.3	53.57	53.59	54.57	55.14	54.67	74.5	74.49	74.43	74.06	59.73	60.12	74.18	73.13	57.53	73.73	100	73.85	73.49	70.72	70.6	73.78	70.73	73.77	71.15	70.63	73.36	73.98	73.77	70.66	70.65	73.49	70.72
Candidatus Parvarchaeota archaeon_FK.AMD.2014.bin.10	53.77	53.72	54.8	55.34	55.57	89.2	86.16	86.11	85.53	60.81	60.11	88.98	72.86	57.17	79.69	73.85	100	80.91	70.16	70.26	81.4	70.18	81.44	70.46	70.08	81.12	81.26	81.33	70.15	70.07	80.91	70.16
Candidatus Parvarchaeota archaeon_ARMAN-4	53.56	53.56	54.56	55.4	54.95	81.75	81.29	80.68	80.48	61.11	60.38	81.43	71.71	56.96	77.88	73.49	80.91	100	70.2	70.76	99.54	71.31	99.59	71.74	71.39	99.59	99.46	99.63	70.75	71.29	100	70.2
Candidatus Parvarchaeota archaeon_ARMAN-5	54.16	53.72	53.81	55.52	55.16	70.75	70.76	69.95	70.21	59.23	59.42	69.46	73.11	56.77	70.81	70.72	70.16	70.2	100	99.48	71.18	99.29	71.14	99.12	99.37	70.38	71.67	71.05	99.25	99.27	70.27	100
Candidatus_Parvarchaeota_archaeon_UBA264	53.87	53.73	53.97	54.98	54.94	71.05	71.01	70.15	70.42	59.15	59.72	70.02	73.4	56.56	71.37	70.6	70.26	70.76	99.48	100	70.66	99.77	70.55	99.7	99.74	70.19	70.74	70.56	99.73	99.76	70.76	99.47
Candidatus_Parvarchaeota_archaeon_UBA265	53.86	53.94	54.86	55.97	55.29	82.18	81.79	81.3	81.12	61.11	60.53	81.62	72.1	57.21	78.26	73.78	81.4	99.54	71.18	70.66	100	71.2	99.94	71.83	71.22	99.93	99.5	99.97	70.88	71.24	99.54	71.11
Candidatus_Parvarchaeota_archaeon_UBA446	53.95	53.75	54.07	55.01	55	70.89	71.03	70.33	70.33	59.02	59.63	70.01	73.45	56.51	71.32	70.73	70.18	71.31	99.29	99.77	71.2	100	70.49	99.93	99.91	70.23	70.91	70.63	99.94	99.99	71.31	99.31
Candidatus_Parvarchaeota_archaeon_UBA449	53.91	53.96	54.82	56.07	55.18	82.21	81.95	81.17	80.97	60.83	60.38	81.71	71.95	57.16	78.1	73.77	81.44	99.59	71.14	70.55	99.94	70.49	100	71.03	70.47	99.57	99.67	99.95	70.45	70.49	99.59	71.14
Candidatus_Parvarchaeota_archaeon_UBA506	54.6	54.49	54.67	55.37	55.56	71.34	70.86	71.26	70.71	59.28	60.19	70.37	74.16	56.87	71.87	71.15	70.46	71.74	99.12	99.7	71.83	99.93	71.03	100	99.89	70.6	71.09	71.19	99.86	99.92	71.74	99.12
Candidatus_Parvarchaeota_archaeon_UBA515	53.82	53.62	53.89	55.02	54.82	70.83	70.91	70.17	70.28	59.01	59.58	69.92	73.33	56.53	71.26	70.63	70.08	71.39	99.37	99.74	71.22	99.91	70.47	99.89	100	70.18	70.79	70.72	99.91	99.96	71.39	99.37
Candidatus_Parvarchaeota_archaeon_UBA519	53.44	53.72	54.45	55.59	54.81	81.98	81.6	81.04	80.67	61.18	60.03	81.33	71.65	56.97	77.7	73.36	81.12	99.59	70.38	70.19	99.93	70.23	99.57	70.6	70.18	100	99.51	99.82	70.22	70.05	99.59	70.38
Candidatus_Parvarchaeota_archaeon_UBA569	53.94	53.83	54.98	55.99	55.33	82.18	81.72	81.26	80.99	61.08	60.14	81.77	71.83	57.02	78.34	73.98	81.26	99.46	71.67	70.74	99.5	70.91	99.67	71.09	70.79	99.51	100	99.59	70.27	70.79	99.45	71.56
Candidatus_Parvarchaeota_archaeon_UBA573	53.72	53.8	54.79	55.89	55.21	82.19	81.88	81.33	81.1	61.08	60.42	81.63	72.09	57.09	78.27	73.77	81.33	99.63	71.05	70.56	99.97	70.63	99.95	71.19	70.72	99.82	99.59	100	70.5	70.68	99.63	71.05
Candidatus_Parvarchaeota_archaeon_UBA575	54.02	53.86	53.99	55.19	54.89	70.91	71.03	70.24	70.25	58.98	59.48	69.92	73.3	56.47	71.15	70.66	70.15	70.75	99.25	99.73	70.88	99.94	70.45	99.86	99.91	70.22	70.27	70.5	100	99.93	70.75	99.25
Candidatus_Parvarchaeota_archaeon_UBA614	53.87	53.61	53.84	54.88	54.88	70.89	70.94	70.21	70.29	59.02	59.61	69.97	73.41	56.51	71.21	70.65	70.07	71.29	99.27	99.76	71.24	99.99	70.49	99.92	99.96	70.05	70.79	70.68	99.93	100	71.29	99.27
Candidatus_Parvarchaeum_acidiphilum_ARMAN-4	53.56	53.56	54.56	55.4	54.95	81.75	81.29	80.68	80.48	61.11	60.38	81.43	71.71	56.96	77.88	73.49	80.91	100	70.27	70.76	99.54	71.31	99.59	71.74	71.39	99.59	99.45	99.63	70.75	71.29	100	70.27
Candidatus Parvarchaeum acidophilus ARMAN-5	54.27	53.72	53.81	55.52	55.16	70.62	70.74	69.95	70.21	59.23	59.42	69.46	73.11	56.77	70.81	70.72	70.16	70.2	100	99.47	71.11	99.31	71.14	99.12	99.37	70.38	71.56	71.05	99.25	99.27	70.27	100

## Sheet: 16S identity
Supplementary Table S7: 16S rRNA identity of Parvarchaeota MAGs
	FK_bins.410	TL1-5_bins.178	MAS3_bins.60	Candidatus_Parvarchaeota_archaeon_UBA264	Candidatus_Parvarchaeota_archaeon_UBA265	Candidatus_Parvarchaeota_archaeon_UBA446	Candidatus_Parvarchaeota_archaeon_UBA506	Candidatus_Parvarchaeota_archaeon_UBA515	Candidatus_Parvarchaeota_archaeon_UBA519	Candidatus_Parvarchaeota_archaeon_UBA569 copy 1	Candidatus_Parvarchaeota_archaeon_UBA569 copy 2	Candidatus_Parvarchaeota_archaeon_UBA573	Candidatus_Parvarchaeota_archaeon_UBA575	Candidatus_Parvarchaeota_archaeon_UBA614 copy 1	Candidatus_Parvarchaeota_archaeon_UBA614 copy 2	Candidatus Parvarchaeum acidiphilum ARMAN-4	Candidatus Parvarchaeum acidophilus ARMAN-5	Candidatus_Parvarchaeota_archaeon_FK.AMD.2010.bin.5	Candidatus_Parvarchaeota_archaeon_FK.AMD.2010.bin.6	Candidatus_Parvarchaeota_archaeon_FK.AMD.2014.bin.2	Candidatus_Parvarchaeota_archaeon_FK.AMD.2014.bin.17	Candidatus_Parvarchaeota_archaeon_FK.AMD.2014.bin.27	Candidatus_Parvarchaeota_archaeon_FK.AMD.2014.bin.57	Candidatus_Parvarchaeota_archaeon_FK.Sedi.bin.55.70	Candidatus_Parvarchaeota_archaeon_TC.Endo.bin.23	Candidatus_Parvarchaeota_archaeon_TC.Endo.bin.24	Candidatus_Parvarchaeota_archaeon_TC.Endo.bin.47	Candidatus_Parvarchaeota_archaeon_LR.AMD.B.bin.3	Candidatus_Parvarchaeota_archaeon_FK.AMD.2014.bin.10	Candidatus_Parvarchaeota_archaeon_ARMAN-4	Candidatus_Parvarchaeota_archaeon_ARMAN-5
FK_bins.410	100	99.951	100	0	0	86.636	86.563	88.174	0	85.208	0	84.136	0	0	88.174	86.6795	0	86.1665	0	87.344	86.172	86.495	87.01	86.1175	86.391	85.419	88.174	86.3795	86.319	86.6795	0
TL1-5_bins.178	99.951	100	99.951	0	0	86.685	86.6165	88.174	0	85.208	0	84.185	0	0	88.174	86.7285	0	86.2155	0	87.344	86.221	86.544	87.01	86.1665	86.44	85.419	88.174	86.4285	86.368	86.7285	0
MAS3_bins.60	100	99.951	100	0	0	86.636	86.563	88.174	0	85.208	0	84.136	0	0	88.174	86.6795	0	86.1665	0	87.344	86.172	86.495	87.01	86.1175	86.391	85.419	88.174	86.3795	86.319	86.6795	0
Candidatus_Parvarchaeota_archaeon_UBA264	84.236	84.236	84.236	100	94.045	100	100	0	93.521	0	94.045	94.045	100	100	0	94.045	99.726	95.05	0	0	95.05	90.864	0	95.297	96.774	88.889	0	94.789	94.802	94.045	99.726
Candidatus_Parvarchaeota_archaeon_UBA265	85.222	85.222	85.222	94.045	100	94.045	94.393	0	100	0	100	100	94.045	94.045	0	100	93.425	97.277	0	0	97.772	91.111	0	97.525	95.533	88.642	0	97.022	97.03	100	93.425
Candidatus_Parvarchaeota_archaeon_UBA446	86.6155	86.6645	86.6155	0	0	100	100	100	0	96.429	0	95.224	0	0	100	97.8645	0	97.5435	0	98.109	97.957	93.9315	95.397	97.5925	98.5575	91.402	99.37	97.388	97.6485	97.8645	0
Candidatus_Parvarchaeota_archaeon_UBA506	86.7585	86.8075	86.7585	0	0	100	100	99.935	0	95.685	0	95.453	0	0	100	98.071	0	97.614	0	97.716	98.141	94.5115	96.173	97.663	98.688	91.448	99.239	97.5145	97.7895	98.071	0
Candidatus_Parvarchaeota_archaeon_UBA515	86.932	86.998	86.932	0	0	99.9335	99.9335	100	0	95.844	0	99.267	0	0	100	98.7815	0	98.16	0	97.8	98.6595	94.4505	95.134	98.16	98.904	91.284	99.267	98.038	98.3485	98.7815	0
Candidatus_Parvarchaeota_archaeon_UBA519	84.916	84.916	84.916	93.521	100	93.521	93.773	0	100	0	100	100	93.521	93.521	0	100	93.239	96.91	0	0	97.472	90.196	0	97.191	95.211	88.515	0	96.62	96.629	100	93.239
Candidatus_Parvarchaeota_archaeon_UBA569 copy 1	0	0	0	0	0	0	0	0	0	100	0	0	0	0	0	0	0	0	0	0	0	0	0	0	0	0	0	0	0	0	0
Candidatus_Parvarchaeota_archaeon_UBA569 copy 2	85.33	85.33	85.33	94.045	100	94.089	94.444	0	100	0	100	100	94.045	94.089	0	100	93.425	97.297	0	0	97.789	91.176	0	97.543	95.567	88.725	0	97.044	97.052	100	93.425
Candidatus_Parvarchaeota_archaeon_UBA573	84.023	84.069	84.023	0	0	95.42	95.374	99.282	0	96.651	0	100	0	0	99.282	97.051	0	95.6405	0	98.565	96.0925	91.4635	94.964	95.687	95.7255	88.569	99.522	95.3325	95.7605	97.051	0
Candidatus_Parvarchaeota_archaeon_UBA575	84.236	84.236	84.236	100	94.045	100	100	0	93.521	0	94.045	94.045	100	100	0	94.045	99.726	95.05	0	0	95.05	90.864	0	95.297	96.774	88.889	0	94.789	94.802	94.045	99.726
Candidatus_Parvarchaeota_archaeon_UBA614 copy 1	83.267	83.267	83.267	100	94.045	100	100	0	93.521	0	94.089	95.04	100	100	0	95.04	99.726	95.644	0	0	95.842	90.711	0	95.842	97.222	87.698	0	95.635	95.644	95.04	99.726
Candidatus_Parvarchaeota_archaeon_UBA614 copy 2	89.633	89.633	89.633	0	0	100	100	100	0	96.564	0	99.04	0	0	100	98.88	0	97.76	0	97.623	98.4	95.694	95.675	97.76	99.04	93.61	99.214	97.92	97.92	98.88	0
Candidatus Parvarchaeum acidiphilum ARMAN-4	86.6575	86.7065	86.6575	0	0	97.8645	98.034	99.16	0	96.849	0	96.905	0	0	99.16	100	0	98.327	0	98.529	98.7405	93.967	94.979	98.376	98.2635	91.402	99.37	98.025	98.432	100	0
Candidatus Parvarchaeum acidophilus ARMAN-5	84.239	84.239	84.239	99.726	93.425	99.726	99.647	0	93.239	0	93.425	93.425	99.726	99.726	0	93.425	100	94.536	0	0	94.536	89.918	0	94.809	96.164	89.101	0	94.247	94.262	93.425	100
Candidatus_Parvarchaeota_archaeon_FK.AMD.2010.bin.5	86.1475	86.1965	86.1475	0	0	97.544	97.669	98.323	0	95.597	0	95.5405	0	0	98.323	98.328	0	100	0	99.79	99.4895	93.453	94.154	99.951	97.782	91.391	98.113	98.5305	99.699	98.328	0
Candidatus_Parvarchaeota_archaeon_FK.AMD.2010.bin.6	88.258	88.258	88.258	0	0	99.618	99.618	99.618	0	94.656	0	100	0	0	99.618	99.618	0	98.473	100	98.473	98.855	95.455	95.455	98.473	99.237	91.635	99.237	97.71	98.473	99.618	0
Candidatus_Parvarchaeota_archaeon_FK.AMD.2014.bin.2	87.269	87.269	87.269	0	0	97.623	97.623	97.623	0	95.795	0	98.537	0	0	97.623	98.355	0	99.817	0	100	99.269	94.718	94.353	99.817	97.989	92.153	98.428	98.72	99.634	98.355	0
Candidatus_Parvarchaeota_archaeon_FK.AMD.2014.bin.17	86.1545	86.2035	86.1545	0	0	97.9565	98.1435	98.952	0	96.226	0	95.953	0	0	98.952	98.7405	0	99.4895	0	99.161	100	93.6555	94.363	99.5385	98.1945	91.188	98.742	98.7335	99.5945	98.7405	0
Candidatus_Parvarchaeota_archaeon_FK.AMD.2014.bin.27	86.4825	86.5315	86.4825	0	0	93.934	94.0265	95.417	0	92.292	0	91.2315	0	0	95.417	93.9705	0	93.456	0	94.375	93.658	100	99.582	93.505	94.1235	91.9835	95.208	93.6455	93.4005	93.9705	0
Candidatus_Parvarchaeota_archaeon_FK.AMD.2014.bin.57	87.78	87.78	87.78	0	0	95.675	95.675	95.675	0	92.907	0	95.502	0	0	95.675	95.329	0	94.118	0	94.353	94.291	99.133	100	94.118	95.329	92.215	95.303	94.118	93.945	95.329	0
Candidatus_Parvarchaeota_archaeon_FK.Sedi.bin.55.70	86.099	86.1475	86.099	0	0	97.593	97.7225	98.323	0	95.597	0	95.5895	0	0	98.323	98.377	0	99.951	0	99.79	99.5385	93.502	94.154	100	97.831	91.44	98.113	98.5795	99.65	98.377	0
Candidatus_Parvarchaeota_archaeon_TC.Endo.bin.23	86.3715	86.4205	86.3715	0	0	98.5575	98.672	99.37	0	96.639	0	95.5255	0	0	99.37	98.2635	0	97.781	0	98.319	98.194	94.1205	95.188	97.83	100	91.756	100	98.13	97.886	98.2635	0
Candidatus_Parvarchaeota_archaeon_TC.Endo.bin.24	85.412	85.412	85.412	0	0	91.4095	91.2825	92.917	0	90.188	0	88.6215	0	0	92.917	91.4095	0	91.397	0	92.708	91.195	91.9875	91.892	91.446	91.7635	100	93.125	91.3355	91.195	91.4095	0
Candidatus_Parvarchaeota_archaeon_TC.Endo.bin.47	88.258	88.258	88.258	0	0	99.214	99.214	99.214	0	96.66	0	99.607	0	0	99.214	99.411	0	98.232	0	98.428	98.821	95.303	95.303	98.232	100	92.745	100	98.428	98.428	99.411	0
Candidatus_Parvarchaeota_archaeon_LR.AMD.B.bin.3	86.358	86.4065	86.358	0	0	97.388	97.5085	98.109	0	95.378	0	95.238	0	0	98.109	98.025	0	98.53	0	98.739	98.733	93.6395	93.933	98.579	98.13	91.325	98.319	100	98.586	98.025	0
Candidatus_Parvarchaeota_archaeon_FK.AMD.2014.bin.10	86.301	86.35	86.301	0	0	97.6485	97.827	98.532	0	95.807	0	95.6455	0	0	98.532	98.4325	0	99.699	0	99.581	99.5945	93.398	93.946	99.65	97.887	91.188	98.323	98.5865	100	98.4325	0
Candidatus_Parvarchaeota_archaeon_ARMAN-4	86.6575	86.7065	86.6575	0	0	97.8645	98.034	99.16	0	96.849	0	96.905	0	0	99.16	100	0	98.327	0	98.529	98.7405	93.967	94.979	98.376	98.2635	91.402	99.37	98.025	98.432	100	0
Candidatus_Parvarchaeota_archaeon_ARMAN-5	84.239	84.239	84.239	99.726	93.425	99.726	99.647	0	93.239	0	93.425	93.425	99.726	99.726	0	93.425	100	94.536	0	0	94.536	89.918	0	94.809	96.164	89.101	0	94.247	94.262	93.425	100

## Sheet: The distribution of 16S
Suppmentary Table S8: The distribution and relative abundance of 16S rRNA of newly recovered Parvarchaeota MAGs
Accession number	Sample Name	Sources	Description	Relative abundance (%)
ERR1767139	LP1	IMNGS	sediment of acidic river, Spain	0.039
ERR1767140	LP2			0.0055
SRR1946593	TC		hot spring, China	0.0032
PRJNA515819	FK1	this study	AMD sedimennt, China	0.25
	FK2			0.088
	FK3			0.21
	FK4			0.01
	FK5			0.0059
	FK6			0.00064
PRJNA666025	MAS1			0.03
	MAS2			0.49
	MAS3			0.13
	TL1-5			0.13

## Sheet: Metabolic Pathways
Supplementary Table S9: The number of genes assigned to metabolic pathways
Pathway and related metabolism		KO/Category	Gene	Product	FK_bins.410	MAS1_bins.189	MAS2_bins.147	MAS3_bins.60	TL1-5_bins.78
Embden-Meyerhof-Parnas (EMP)		K00845	glk	Glucokinase	1	1	1	1	0
		K06859	pgi1	Glucose-6-phosphate isomerase, archaeal	1	1	1	1	1
		K11645	fbaA	Fructose-bisphosphate aldolase	1	1	1	1	0
		K01803	TPI	Triosephosphate isomerase	1	1	1	1	1
		K15634	gpmB	probable phosphoglycerate mutase	0	1	1	1	1
		K15635	apgM	2,3-bisphosphoglycerate-independent phosphoglycerate mutase	1	0	0	1	1
		K01689	ENO	Enolase	1	0	0	1	1
		K00873	prk	Pyruvate kinase	1	0	0	1	1
Pyruvate metabolism		K00174	korA	2-oxoglutarate/2-oxoacid ferredoxin oxidoreductase subunit alpha	1	1	1	1	1
		K00175	korB	2-oxoglutarate/2-oxoacid ferredoxin oxidoreductase subunit beta	1	1	1	1	1
		K03778	ldhA	D-lactate dehydrogenase	1	1	1	1	0
		K00027	ME2, sfcA, maeA	malate dehydrogenase (oxaloacetate-decarboxylating)	0	0	1	2	0
Oxidative phosphorylation	Complex I	K00330	nuoA	NADH-quinone oxidoreductase subunit A	0	0	0	0	0
		K00331	nuoB	NADH-quinone oxidoreductase subunit B	1	1	1	0	1
		K00332	nuoC	NADH-quinone oxidoreductase subunit C	1	1	0	0	1
		K00333	nuoD	NADH-quinone oxidoreductase subunit D	1	1	0	0	1
		K00337	nuoH	NADH-quinone oxidoreductase subunit H	2	1	0	0	1
		K00338	nuoI	NADH-quinone oxidoreductase subunit I	1	1	0	0	1
		K00339	nuoJ	NADH-quinone oxidoreductase subunit J	0	0	0	0	0
		K00340	nuoK	NADH-quinone oxidoreductase subunit K	1	1	1	1	0
		K00341	nuoL	NADH-quinone oxidoreductase subunit L	1	1	1	1	0
		K00342	nuoM	NADH-quinone oxidoreductase subunit M	1	1	1	1	0
	Complex III	K00412	CYTB,petB	ubiquinol-cytochrome c reductase cytochrome b subunit	0	1	1	1	0
	Complex V	K02117	ATPVA,ntpA,atpA	V/A-type H+-transporting ATPase subunit A	0	1	0	1	1
		K02118	ATPVB,ntpB,atpB	V/A-type H+-transporting ATPase subunit B	0	1	0	1	1
		K02119	ATPVC,ntpC,atpC	V/A-type H+-transporting ATPase subunit C	0	1	0	1	1
		K02120	ATPVD,ntpD,atpD	V/A-type H+-transporting ATPase subunit D	0	1	0	1	0
		K02121	ATPVE,ntpE,atpE	V/A-type H+-transporting ATPase subunit E	0	0	0	0	0
		K02122	ATPVF,ntpF,atpF	V/A-type H+-transporting ATPase subunit F	0	1	0	1	1
		K02107	ATPVG,ntpH,atpH	V/A-type H+-transporting ATPase subunit G/H	0	0	0	0	0
		K02123	ATPVI,ntpI,atpI	V/A-type H+-transporting ATPase subunit I	0	1	0	1	0
		K02124	ATPVK,ntpK,atpK	V/A-type H+-transporting ATPase subunit K	0	1	0	1	1
Galactose metabolism		K00965	galT	UDPglucose--hexose-1-phosphate uridylyltransferase	1	1	1	1	1
		K01784	galE	UDP-glucose 4-epimerase	2	1	1	1	1
		K15778	pmm-pgm	phosphomannomutase / phosphoglucomutase	1	1	1	1	1
Polyamine biosynthesis		K01480	speB	agmatinase	0	0	1	0	1
		K01611	speD	S-adenosylmethionine decarboxylase	0	0	1	0	1
		K00797	speE,SRM	spermidine synthase	1	1	1	1	1
Transporters	Mineral transporters	K10716	kch, trkA, mthK, pch	voltage-gated potassium channel	1	1	1	1	1
		K17686	copA	P-type Cu+ transporter	0	1	1	1	0
		K02031	ABC.PE.A	peptide/nickel transport system ATP-binding protein	1	1	0	1	0
		K02032	ABC.PE.A1	peptide/nickel transport system ATP-binding protein	1	1	1	1	0
		K02033	ABC.PE.P	peptide/nickel transport system permease protein	1	0	1	0	0
		K02034	ABC.PE.P1	peptide/nickel transport system permease protein	1	1	1	0	0
		K02035	ABC.PE.S	peptide/nickel transport system substrate-binding protein	1	0	1	0	0
	Other transporters	K01990	ABC-2.A	ABC-2 type transport system ATP-binding protein	0	1	1	1	0
		K01992	ABC-2.P	ABC-2 type transport system permease protein	0	1	1	1	0
		K02003	ABC.CD.A	putative ABC transport system ATP-binding protein	1	0	0	0	0
		K02004	ABC.CD.P	putative ABC transport system permease protein	1	0	0	0	0
		K08368	yaaU	MFS transporter, putative metabolite transporter protein	1	1	0	2	1
		K01535	PMA	H+-transporting ATPase	1	1	1	1	0
Stress related	Heavy metal stress	K03741	arsC	arsenate reductase	1	0	0	0	0
		K00520	merA	mercuric reductase	0	1	0	0	0
	Oxidative stress	K03386	ahpC	peroxiredoxin (alkyl hydroperoxide reductase subunit C)	0	0	0	1	1
		K04564	SOD2, sodA	superoxide dismutase, Fe-Mn family	1	1	0	1	1
		K00384	trxB	thioredoxin reductase (NADPH)	1	1	1	1	1
		K03564	prxQ	peroxiredoxin Q/BCP	1	1	1	1	1
		K03671	trxA	thioredoxin 1	1	0	0	1	1
Proteasome		K03432	psmA, prcA	proteasome alpha subunit	1	0	1	1	1
		K03433	psmB, prcB	proteasome beta subunit	0	1	1	1	1
Other important genes		K11717	sufS	cysteine desulfurase / selenocysteine lyase	0	1	1	1	1
		K00789	metK	S-adenosylmethionine synthetase	1	1	1	1	1
		K00693	GYS	glycogen synthase	1	1	1	1	1
		K00820	glmS	glutamine---fructose-6-phosphate transaminase (isomerizing)	1	1	1	1	2
		K03124	TFIIB, tfb	transcription initiation factor TFIIB	1	1	1	1	1
		K00088	guaB	IMP dehydrogenase	2	1	0	1	0
		K00940	ndk	nucleoside-diphosphate kinase	1	0	0	1	1
		K03787	surE	5'-nucleotidase	1	1	1	1	1
		K18532	AK6	adenylate kinase	1	0	1	1	1
		K01937	pyrG	CTP synthase	1	0	0	1	1
		K01494	dcd	dCTP deaminase	1	0	1	2	0
		K03168	topA	DNA topoisomerase I (IA)	1	0	1	1	0
		K03546	sbcC	DNA repair protein SbcC/Rad50	1	0	0	1	1
		K03547	sbcD	DNA repair protein SbcD/Mre11	1	0	0	1	1
		K03724	lhr	ATP-dependent helicase Lhr and Lhr-like helicase	1	1	1	1	1
		K19784	chrR	chromate reductase, NAD(P)H dehydrogenase quinone	0	0	1	1	0
		K21567	fnr	ferredoxin/flavodoxin---NADP+ reductase	1	1	1	1	1
		K09013	sufC	Fe-S cluster assembly ATP-binding protein	1	1	1	1	1
		K09014	sufB	Fe-S cluster assembly protein SufB	1	1	1	1	2
		K09015	sufD	Fe-S cluster assembly protein SufD	1	1	1	1	1
		K01953	asnB,ASNS	asparagine synthase (glutamine-hydrolysing)	2	0	0	1	1
Peptidases				archaean signal peptidase	2	0	0	2	2
				family M103	5	0	10	10	10
				family N10	3	0	0	3	1
				family S16	3	2	2	2	2
				family S53	5	0	5	0	5
				family S66	5	0	0	0	0
				family T1	2	0	2	2	2
				HtpX-2 peptidase	0	0	1	1	0
				intramembrane aspartyl peptidase	5	5	0	5	0
				Lon-B peptidase	1	1	1	1	1
				methionyl aminopeptidase (archaean-type)	0	0	5	5	5
				murein tetrapeptidase LD-carboxypeptidase	0	0	0	0	5
				subfamily M48	0	0	8	8	5
				subfamily S26	2	0	0	2	2
				Zmp1 peptidase	2	0	0	0	0
Carbohydrate-active enzymes (CAZy)		GH0			1	1	1	2	1
		GH1		beta-glucosidase	1	1	1	1	1
		GH133		amylo-α-1,6-glucosidase	2	0	0	1	1
		GH15		glucoamylase	2	0	0	1	1
		GH18		chitinase	0	0	0	1	1
		GH19		chitinase	1	0	0	1	1
		GH2		β-galactosidases	1	1	0	1	1
		GH28		polygalacturonase	1	0	0	1	0
		GH32			0	0	1	1	0
		GH37		α,α-trehalase	1	0	1	1	0
		GH55		exo-β-1,3-glucanase	0	0	0	1	0
		GH57		alpha-amylase	1	1	1	3	1
		GH72		β-1,3-glucanosyltransglycosylase	1	1	1	1	1
		GT0			3	2	2	3	2
		GT1			1	0	0	1	1
		GT13		α-1,3-mannosyl-glycoprotein β-1,2-N-acetylglucosaminyltransferase	1	0	0	1	0
		GT2			6	9	7	7	8
		GT22			0	0	1	0	0
		GT29			1	1	1	1	0
		GT3		glycogen synthase	1	1	1	1	1
		GT4			6	4	3	11	7
		GT66			1	1	1	1	1
